# Supplementary material for: Epidemiology and risk factors of extensively drug-resistant Pseudomonas aeruginosa infections
Source: PLoS One. 2018 Feb 22;13(2):e0193431. doi: 10.1371/journal.pone.0193431 (PMC5823452; doi:10.1371/journal.pone.0193431)
Supplement: S1 Dataset — (XLSX) [file pone.0193431.s001.xlsx]

## Sheet: Sheet1
Case_No	Gender	Age	Ward	Comorbid disease	Prior colonization	Prior infection	Prior ATB use	Received medical devices	Type_infection	Site_infection	Sepsis	Defined_PA	Gentamicin	Amikacin	Netilmicin	Imipenem	Meropenem	Doripenem	Ceftazidime	Cefipime	Ciprofloxacin	Pip_tazobactam	Colistin	Type_CRPA	Appro_empiric	Effecive_definitive	Definitive_mono_combine	Outcome_7	Outcome_End	Micro_outcome_7	Micro_outcome_End	Mortality
1	Female	67	medicine	yes	no	no	yes	yes	monomirobial	catheter assoiated UTI	yes	XDR	resistant	resistant	resistant	resistant	resistant	resistant	resistant	resistant	resistant	resistant	susceptible	CRPA	no	effective	combination	improved	dead	eradicated	indetermine	mortal unrelated
2	Male	87	medicine	yes	no	no	yes	yes	polymicrobial	late onset VAP	no	non-MDR	susceptible	susceptible	susceptible	susceptible	susceptible	susceptible	suseptible	susceptible	susceptible	susceptible	susceptible	non-CRPA	yes	effective	monotherapy	stable	dead	new infection	new infection	mortal directly or indirectly
3	Female	54	medicine	yes	no	no	yes	yes	polymicrobial	early onset HAP	yes	non-MDR	susceptible	susceptible	susceptible	susceptible	susceptible	susceptible	suseptible	susceptible	susceptible	susceptible	susceptible	non-CRPA	yes	effective	monotherapy	improved	dead	eradicated	indetermine	mortal unrelated
4	Male	25	medicine	no	no	no	yes	yes	polymicrobial	catheter assoiated UTI	yes	MDR	resistant	resistant	resistant	resistant	resistant	resistant	suseptible	susceptible	resistant	susceptible	susceptible	CRPA	no	effective	monotherapy	worsening	cure	persistent	eradicated	survive
5	Male	79	non-medicine	yes	no	no	yes	yes	polymicrobial	early onset VAP	yes	non-MDR	susceptible	susceptible	susceptible	susceptible	susceptible	susceptible	suseptible	susceptible	susceptible	susceptible	susceptible	non-CRPA	yes	effective	combination	improved	dead	eradicated	new infection	mortal directly or indirectly
6	Male	36	non-medicine	yes	no	no	yes	yes	polymicrobial	catheter assoiated UTI	no	XDR	resistant	resistant	resistant	resistant	resistant	resistant	resistant	resistant	resistant	resistant	susceptible	CRPA	no	effective	monotherapy	cure	cure	persistent	eradicated	survive
7	Female	95	medicine	yes	no	no	yes	yes	polymicrobial	late onset HAP	no	MDR	resistant	susceptible	susceptible	resistant	resistant	resistant	resistant	resistant	resistant	susceptible	susceptible	CRPA	yes	effective	combination	improved	cure	persistent	indetermine	survive
8	Female	59	non-medicine	no	no	no	yes	yes	polymicrobial	skin and soft tissue infection	no	MDR	susceptible	susceptible	resistant	resistant	resistant	resistant	resistant	resistant	resistant	resistant	susceptible	CRPA	no	effective	combination	stable	improved	persistent	persistent	survive
9	Female	62	medicine	yes	no	no	yes	yes	polymicrobial	lower respiratory tract infection	no	non-MDR	susceptible	susceptible	susceptible	susceptible	susceptible	susceptible	suseptible	susceptible	susceptible	susceptible	susceptible	non-CRPA	yes	effective	monotherapy	cure	cure	indetermine	indetermine	survive
10	Female	80	medicine	yes	no	no	yes	yes	polymicrobial	late onset HAP	no	XDR	resistant	resistant	resistant	resistant	resistant	resistant	resistant	resistant	resistant	resistant	susceptible	CRPA	yes	effective	monotherapy	improved	improved	persistent	indetermine	survive
11	Male	75	medicine	yes	no	no	yes	no	monomirobial	gastrointestinal infection	no	XDR	resistant	resistant	resistant	resistant	resistant	resistant	resistant	resistant	resistant	resistant	susceptible	CRPA	no	effective	monotherapy	improved	improved	eradicated	indetermine	mortal directly or indirectly
12	Male	18	non-medicine	no	no	no	yes	yes	monomirobial	late onset VAP	no	MDR	intermediate	intermediate	intermediate	resistant	susceptible	susceptible	suseptible	susceptible	susceptible	susceptible	susceptible	CRPA	no	effective	monotherapy	improved	cure	indetermine	indetermine	survive
13	Male	63	medicine	yes	no	no	yes	yes	polymicrobial	early onset HAP	yes	non-MDR	susceptible	susceptible	susceptible	susceptible	susceptible	susceptible	suseptible	susceptible	susceptible	susceptible	susceptible	non-CRPA	no	effective	monotherapy	worsening	improved	new infection	persistent	survive
15	Male	83	non-medicine	yes	no	no	yes	yes	polymicrobial	surgical site infection	yes	XDR	resistant	resistant	intermediate	resistant	resistant	resistant	resistant	resistant	resistant	resistant	susceptible	CRPA	no	effective	combination	improved	improved	eradicated	new infection	mortal directly or indirectly
16	Female	66	medicine	yes	no	no	yes	yes	polymicrobial	skin and soft tissue infection	no	non-MDR	susceptible	susceptible	susceptible	susceptible	susceptible	susceptible	suseptible	susceptible	susceptible	susceptible	susceptible	non-CRPA	no	effective	monotherapy	improved	improved	persistent	indetermine	survive
19	Male	72	medicine	yes	yes	yes	yes	yes	polymicrobial	lower respiratory tract infection	no	XDR	susceptible	resistant	resistant	resistant	resistant	resistant	resistant	resistant	resistant	intermediate	susceptible	CRPA	yes	effective	monotherapy	improved	improved	persistent	persistent	survive
20	Female	78	non-medicine	yes	no	no	yes	yes	monomirobial	late onset HAP	yes	MDR	resistant	resistant	resistant	resistant	resistant	resistant	resistant	resistant	resistant	susceptible	susceptible	CRPA	yes	effective	monotherapy	stable	dead	persistent	indetermine	mortal directly or indirectly
21	Male	20	non-medicine	no	no	no	yes	yes	monomirobial	catheter assoiated UTI	no	non-MDR	susceptible	susceptible	susceptible	susceptible	susceptible	susceptible	suseptible	susceptible	susceptible	susceptible	susceptible	non-CRPA	yes	effective	monotherapy	cure	cure	eradicated	eradicated	survive
22	Male	80	medicine	yes	no	no	yes	no	monomirobial	catheter assoiated UTI	no	non-MDR	susceptible	susceptible	susceptible	susceptible	susceptible	susceptible	suseptible	susceptible	susceptible	susceptible	susceptible	non-CRPA	yes	effective	monotherapy	improved	improved	eradicated	eradicated	survive
23	Female	47	non-medicine	yes	no	no	yes	yes	polymicrobial	orthopedic deviced infection	no	MDR	resistant	susceptible	susceptible	susceptible	susceptible	susceptible	resistant	resistant	resistant	susceptible	susceptible	non-CRPA	no	effective	monotherapy	improved	improved	persistent	persistent	survive
24	Male	55	medicine	yes	no	no	yes	yes	polymicrobial	late onset VAP	yes	XDR	resistant	resistant	resistant	resistant	resistant	resistant	suseptible	susceptible	resistant	intermediate	susceptible	CRPA	yes	effective	monotherapy	stable	dead	persistent	persistent	mortal directly or indirectly
26	Male	47	non-medicine	yes	no	no	no	yes	polymicrobial	late onset HAP	no	non-MDR	susceptible	susceptible	susceptible	susceptible	susceptible	susceptible	suseptible	susceptible	susceptible	susceptible	susceptible	non-CRPA	yes	effective	monotherapy	improved	improved	indetermine	new infection	survive
27	Female	73	medicine	yes	yes	no	yes	yes	polymicrobial	late onset VAP	no	XDR	resistant	resistant	resistant	resistant	resistant	resistant	resistant	resistant	resistant	resistant	susceptible	CRPA	yes	effective	combination	stable	improved	persistent	persistent	mortal directly or indirectly
28	Female	55	medicine	yes	no	no	yes	yes	monomirobial	late onset VAP	no	non-MDR	susceptible	susceptible	susceptible	susceptible	susceptible	susceptible	suseptible	susceptible	susceptible	susceptible	susceptible	non-CRPA	yes	effective	monotherapy	improved	improved	persistent	persistent	survive
31	Female	68	non-medicine	yes	no	no	yes	yes	monomirobial	early onset HAP	no	non-MDR	susceptible	susceptible	susceptible	susceptible	susceptible	susceptible	suseptible	susceptible	susceptible	susceptible	susceptible	non-CRPA	yes	effective	monotherapy	improved	worsening	eradicated	new infection	survive
32	Male	53	non-medicine	yes	no	no	yes	no	polymicrobial	skin and soft tissue infection	no	non-MDR	susceptible	susceptible	susceptible	susceptible	susceptible	susceptible	suseptible	susceptible	susceptible	susceptible	susceptible	non-CRPA	no	effective	monotherapy	improved	improved	persistent	indetermine	survive
33	Male	66	non-medicine	yes	no	no	no	no	polymicrobial	catheter assoiated UTI	no	XDR	resistant	resistant	resistant	resistant	resistant	resistant	resistant	resistant	resistant	resistant	susceptible	CRPA	no	effective	monotherapy	improved	improved	persistent	indetermine	survive
34	Female	61	non-medicine	yes	no	no	yes	yes	polymicrobial	skin and soft tissue infection	no	non-MDR	susceptible	susceptible	susceptible	susceptible	susceptible	susceptible	suseptible	susceptible	susceptible	susceptible	susceptible	non-CRPA	no	effective	combination	improved	cure	indetermine	indetermine	survive
35	Male	57	medicine	yes	yes	no	yes	yes	monomirobial	CRBSI	no	MDR	susceptible	susceptible	susceptible	intermediate	susceptible	susceptible	suseptible	resistant	resistant	resistant	susceptible	non-CRPA	yes	effective	combination	cure	cure	eradicated	eradicated	survive
36	Female	83	medicine	yes	no	no	yes	yes	polymicrobial	late onset HAP	no	non-MDR	susceptible	susceptible	susceptible	resistant	resistant	resistant	suseptible	susceptible	susceptible	susceptible	susceptible	CRPA	no	effective	monotherapy	improved	dead	persistent	persistent	mortal directly or indirectly
37	Male	54	medicine	yes	no	no	yes	yes	monomirobial	primary bloodstream infection	yes	XDR	susceptible	susceptible	susceptible	resistant	resistant	resistant	resistant	resistant	resistant	resistant	susceptible	CRPA	yes	effective	combination	dead	dead	indetermine	indetermine	mortal directly or indirectly
38	Male	84	medicine	yes	no	no	yes	yes	polymicrobial	late onset VAP	yes	non-MDR	susceptible	susceptible	susceptible	susceptible	susceptible	susceptible	suseptible	susceptible	susceptible	susceptible	susceptible	non-CRPA	yes	effective	monotherapy	improved	dead	new infection	new infection	mortal directly or indirectly
39	Male	84	non-medicine	yes	no	no	yes	no	monomirobial	surgical site infection	no	non-MDR	susceptible	susceptible	susceptible	susceptible	susceptible	susceptible	suseptible	susceptible	susceptible	susceptible	susceptible	non-CRPA	no	effective	monotherapy	improved	cure	persistent	persistent	survive
40	Male	66	non-medicine	no	no	no	no	no	polymicrobial	late onset VAP	no	non-MDR	susceptible	susceptible	susceptible	resistant	susceptible	susceptible	suseptible	susceptible	susceptible	susceptible	susceptible	CRPA	no	effective	combination	stable	worsening	persistent	new infection	mortal directly or indirectly
43	Male	62	non-medicine	yes	no	no	yes	yes	polymicrobial	late onset HAP	no	non-MDR	susceptible	susceptible	susceptible	susceptible	susceptible	susceptible	suseptible	susceptible	susceptible	susceptible	susceptible	non-CRPA	yes	effective	combination	cure	improved	persistent	persistent	survive
44	Male	72	non-medicine	yes	no	no	no	yes	polymicrobial	late onset HAP	no	non-MDR	susceptible	susceptible	susceptible	susceptible	resistant	resistant	suseptible	susceptible	susceptible	susceptible	susceptible	CRPA	no	effective	monotherapy	improved	cure	persistent	eradicated	survive
45	Male	88	non-medicine	yes	yes	yes	yes	yes	polymicrobial	late onset VAP	no	XDR	susceptible	susceptible	susceptible	resistant	resistant	resistant	resistant	intermediate	resistant	resistant	susceptible	CRPA	yes	effective	combination	worsening	dead	persistent	persistent	mortal directly or indirectly
46	Female	52	non-medicine	yes	yes	no	yes	yes	monomirobial	primary bloodstream infection	no	XDR	resistant	resistant	resistant	resistant	resistant	resistant	resistant	resistant	resistant	resistant	susceptible	CRPA	no	effective	monotherapy	cure	cure	eradicated	indetermine	survive
47	Female	57	medicine	yes	yes	no	yes	yes	polymicrobial	late onset VAP	no	XDR	resistant	resistant	resistant	resistant	resistant	resistant	suseptible	intermediate	resistant	susceptible	susceptible	CRPA	no	effective	monotherapy	stable	improved	persistent	persistent	survive
48	Female	57	non-medicine	yes	yes	no	yes	yes	monomirobial	CRBSI	yes	non-MDR	susceptible	susceptible	susceptible	susceptible	susceptible	susceptible	suseptible	susceptible	susceptible	susceptible	susceptible	non-CRPA	yes	effective	combination	cure	stable	persistent	eradicated	survive
49	Female	80	non-medicine	yes	no	no	yes	yes	polymicrobial	skin and soft tissue infection	no	non-MDR	susceptible	susceptible	susceptible	susceptible	susceptible	susceptible	suseptible	susceptible	susceptible	susceptible	susceptible	non-CRPA	no	effective	monotherapy	improved	cure	indetermine	indetermine	survive
50	Female	63	non-medicine	yes	no	no	yes	no	polymicrobial	skin and soft tissue infection	no	non-MDR	susceptible	susceptible	susceptible	susceptible	susceptible	susceptible	suseptible	susceptible	susceptible	susceptible	susceptible	non-CRPA	no	effective	monotherapy	improved	improved	persistent	indetermine	survive
51	Male	55	non-medicine	yes	no	no	yes	yes	polymicrobial	catheter assoiated UTI	no	XDR	resistant	resistant	resistant	susceptible	susceptible	susceptible	resistant	resistant	resistant	intermediate	susceptible	non-CRPA	no	effective	monotherapy	improved	cure	persistent	eradicated	survive
52	Female	33	non-medicine	no	no	no	yes	yes	monomirobial	early onset VAP	no	non-MDR	susceptible	susceptible	susceptible	intermediate	susceptible	susceptible	suseptible	susceptible	susceptible	susceptible	susceptible	non-CRPA	yes	effective	monotherapy	improved	worsening	eradicated	new infection	survive
53	Male	59	non-medicine	yes	no	no	yes	yes	polymicrobial	catheter assoiated UTI	no	XDR	resistant	resistant	resistant	resistant	resistant	resistant	resistant	resistant	resistant	resistant	susceptible	CRPA	no	effective	combination	improved	cure	persistent	eradicated	survive
54	Male	74	medicine	no	no	no	no	yes	monomirobial	catheter assoiated UTI	no	MDR	susceptible	resistant	resistant	resistant	resistant	resistant	resistant	resistant	resistant	intermediate	susceptible	CRPA	yes	effective	monotherapy	improved	dead	eradicated	indetermine	mortal unrelated
55	Male	47	medicine	yes	yes	no	yes	yes	polymicrobial	lower respiratory tract infection	no	non-MDR	susceptible	susceptible	susceptible	intermediate	resistant	resistant	suseptible	susceptible	susceptible	susceptible	susceptible	CRPA	yes	effective	combination	improved	cure	eradicated	indetermine	survive
56	Male	30	non-medicine	yes	no	yes	yes	yes	monomirobial	catheter assoiated UTI	no	non-MDR	susceptible	susceptible	susceptible	susceptible	susceptible	susceptible	suseptible	susceptible	susceptible	susceptible	susceptible	non-CRPA	yes	effective	monotherapy	cure	cure	eradicated	eradicated	survive
57	Male	55	non-medicine	yes	no	no	yes	no	monomirobial	gastrointestinal infection	no	non-MDR	susceptible	susceptible	susceptible	susceptible	susceptible	susceptible	suseptible	susceptible	susceptible	susceptible	susceptible	non-CRPA	no	effective	monotherapy	cure	cure	eradicated	eradicated	survive
59	Female	75	non-medicine	yes	no	no	yes	no	monomirobial	primary bloodstream infection	no	non-MDR	susceptible	susceptible	susceptible	susceptible	susceptible	susceptible	suseptible	susceptible	susceptible	susceptible	susceptible	non-CRPA	yes	effective	monotherapy	cure	cure	eradicated	eradicated	survive
60	Female	68	non-medicine	no	no	no	no	yes	polymicrobial	late onset VAP	no	MDR	susceptible	susceptible	susceptible	resistant	resistant	resistant	suseptible	susceptible	resistant	susceptible	susceptible	CRPA	no	effective	combination	stable	improved	persistent	indetermine	survive
61	Female	54	medicine	yes	no	no	yes	no	monomirobial	CRBSI	no	non-MDR	susceptible	susceptible	susceptible	susceptible	resistant	resistant	suseptible	susceptible	susceptible	susceptible	susceptible	CRPA	yes	effective	monotherapy	cure	cure	eradicated	eradicated	survive
62	Male	71	non-medicine	yes	no	no	yes	yes	polymicrobial	late onset VAP	yes	XDR	resistant	susceptible	resistant	resistant	resistant	resistant	resistant	resistant	resistant	resistant	susceptible	CRPA	no	effective	combination	stable	stable	persistent	persistent	survive
63	Male	18	medicine	yes	no	no	yes	yes	polymicrobial	late onset HAP	yes	XDR	susceptible	susceptible	susceptible	resistant	resistant	resistant	resistant	resistant	resistant	resistant	susceptible	CRPA	yes	effective	monotherapy	dead	dead	indetermine	indetermine	mortal directly or indirectly
64	Female	82	non-medicine	yes	no	no	yes	yes	monomirobial	catheter assoiated UTI	no	XDR	resistant	resistant	resistant	resistant	resistant	resistant	resistant	resistant	resistant	resistant	susceptible	CRPA	no	effective	monotherapy	improved	cure	eradicated	indetermine	survive
65	Male	70	medicine	yes	yes	no	yes	yes	polymicrobial	late onset VAP	no	non-MDR	susceptible	susceptible	susceptible	susceptible	susceptible	susceptible	suseptible	susceptible	susceptible	susceptible	susceptible	non-CRPA	no	effective	monotherapy	improved	improved	new infection	eradicated	survive
66	Male	52	non-medicine	yes	no	no	yes	yes	polymicrobial	late onset HAP	no	non-MDR	susceptible	susceptible	susceptible	susceptible	susceptible	susceptible	suseptible	susceptible	susceptible	susceptible	susceptible	non-CRPA	yes	effective	monotherapy	cure	cure	indetermine	indetermine	survive
68	Male	18	medicine	yes	yes	yes	yes	no	monomirobial	CRBSI	no	non-MDR	susceptible	susceptible	susceptible	susceptible	susceptible	susceptible	suseptible	susceptible	susceptible	susceptible	susceptible	non-CRPA	yes	effective	monotherapy	cure	cure	eradicated	indetermine	survive
69	Male	60	medicine	yes	yes	no	no	yes	monomirobial	CRBSI	no	non-MDR	susceptible	susceptible	susceptible	susceptible	susceptible	susceptible	suseptible	susceptible	susceptible	susceptible	susceptible	non-CRPA	yes	effective	monotherapy	cure	cure	eradicated	eradicated	survive
70	Female	50	non-medicine	no	no	no	yes	yes	polymicrobial	late onset HAP	no	non-MDR	susceptible	susceptible	susceptible	susceptible	susceptible	susceptible	suseptible	susceptible	susceptible	susceptible	susceptible	non-CRPA	yes	effective	monotherapy	improved	cure	indetermine	indetermine	survive
71	Male	70	medicine	yes	no	no	yes	yes	polymicrobial	late onset VAP	no	non-MDR	susceptible	susceptible	susceptible	resistant	susceptible	susceptible	suseptible	susceptible	susceptible	susceptible	susceptible	non-CRPA	yes	effective	monotherapy	improved	worsening	indetermine	persistent	mortal directly or indirectly
72	Male	80	medicine	yes	no	no	yes	yes	monomirobial	catheter assoiated UTI	no	non-MDR	susceptible	susceptible	susceptible	susceptible	resistant	intermediate	suseptible	susceptible	susceptible	susceptible	susceptible	CRPA	yes	effective	monotherapy	cure	cure	eradicated	eradicated	survive
73	Male	75	medicine	yes	yes	no	yes	yes	polymicrobial	early onset HAP	no	non-MDR	susceptible	susceptible	susceptible	susceptible	susceptible	susceptible	suseptible	susceptible	susceptible	susceptible	susceptible	non-CRPA	yes	effective	monotherapy	improved	stable	eradicated	new infection	survive
74	Female	87	medicine	yes	no	no	yes	yes	polymicrobial	late onset VAP	no	MDR	susceptible	susceptible	susceptible	susceptible	resistant	resistant	suseptible	resistant	susceptible	susceptible	susceptible	CRPA	yes	effective	monotherapy	improved	improved	persistent	persistent	survive
76	Male	22	non-medicine	no	no	no	yes	yes	polymicrobial	skin and soft tissue infection	no	non-MDR	susceptible	susceptible	susceptible	susceptible	susceptible	susceptible	suseptible	susceptible	susceptible	susceptible	susceptible	non-CRPA	yes	effective	monotherapy	cure	cure	indetermine	indetermine	survive
77	Female	57	medicine	yes	no	no	yes	no	monomirobial	primary bloodstream infection	yes	non-MDR	susceptible	susceptible	susceptible	susceptible	susceptible	susceptible	suseptible	susceptible	susceptible	susceptible	susceptible	non-CRPA	yes	effective	monotherapy	cure	cure	eradicated	eradicated	survive
78	Male	71	non-medicine	yes	no	no	yes	yes	polymicrobial	early onset HAP	no	non-MDR	susceptible	susceptible	susceptible	susceptible	susceptible	susceptible	suseptible	susceptible	susceptible	susceptible	susceptible	non-CRPA	yes	effective	monotherapy	cure	cure	indetermine	indetermine	survive
80	Male	41	non-medicine	yes	no	no	yes	yes	monomirobial	early onset HAP	yes	non-MDR	susceptible	susceptible	susceptible	susceptible	susceptible	susceptible	suseptible	susceptible	susceptible	susceptible	susceptible	non-CRPA	no	effective	monotherapy	cure	cure	indetermine	indetermine	survive
81	Male	36	non-medicine	yes	no	no	yes	yes	polymicrobial	late onset VAP	no	non-MDR	susceptible	susceptible	susceptible	resistant	resistant	resistant	suseptible	intermediate	susceptible	susceptible	susceptible	CRPA	yes	effective	monotherapy	improved	improved	indetermine	persistent	survive
82	Male	66	non-medicine	yes	no	no	no	yes	monomirobial	late onset HAP	no	non-MDR	susceptible	susceptible	susceptible	susceptible	susceptible	susceptible	suseptible	susceptible	susceptible	susceptible	susceptible	non-CRPA	yes	effective	monotherapy	improved	improved	indetermine	eradicated	survive
84	Female	47	non-medicine	yes	no	no	yes	yes	polymicrobial	late onset HAP	no	non-MDR	susceptible	susceptible	susceptible	susceptible	susceptible	susceptible	suseptible	susceptible	susceptible	susceptible	susceptible	non-CRPA	yes	effective	monotherapy	improved	cure	indetermine	persistent	survive
85	Female	72	medicine	yes	yes	no	yes	yes	polymicrobial	late onset VAP	no	MDR	susceptible	susceptible	susceptible	susceptible	susceptible	susceptible	suseptible	intermediate	susceptible	intermediate	susceptible	non-CRPA	yes	effective	monotherapy	stable	improved	persistent	persistent	mortal unrelated
86	Female	22	medicine	yes	no	no	yes	yes	monomirobial	late onset VAP	no	non-MDR	susceptible	susceptible	susceptible	susceptible	resistant	resistant	suseptible	susceptible	susceptible	susceptible	susceptible	CRPA	yes	effective	monotherapy	improved	worsening	persistent	indetermine	survive
87	Female	83	non-medicine	yes	no	no	yes	yes	polymicrobial	late onset VAP	no	XDR	resistant	resistant	resistant	resistant	resistant	resistant	resistant	resistant	resistant	resistant	susceptible	CRPA	no	effective	combination	improved	cure	persistent	persistent	survive
88	Female	89	medicine	yes	yes	no	yes	yes	monomirobial	skin and soft tissue infection	no	non-MDR	susceptible	susceptible	susceptible	susceptible	susceptible	susceptible	suseptible	susceptible	susceptible	susceptible	susceptible	non-CRPA	yes	effective	monotherapy	improved	worsening	persistent	new infection	survive
89	Male	78	medicine	yes	no	no	yes	yes	polymicrobial	early onset HAP	yes	non-MDR	susceptible	susceptible	susceptible	susceptible	susceptible	susceptible	suseptible	susceptible	susceptible	susceptible	susceptible	non-CRPA	yes	effective	monotherapy	improved	worsening	indetermine	new infection	mortal directly or indirectly
90	Male	66	medicine	yes	no	no	no	yes	monomirobial	catheter assoiated UTI	no	MDR	resistant	susceptible	resistant	resistant	resistant	resistant	resistant	resistant	resistant	susceptible	susceptible	CRPA	no	effective	monotherapy	cure	cure	indetermine	indetermine	survive
91	Male	80	non-medicine	yes	no	no	yes	yes	polymicrobial	late onset HAP	no	non-MDR	resistant	susceptible	intermediate	susceptible	susceptible	susceptible	suseptible	susceptible	resistant	susceptible	susceptible	non-CRPA	yes	effective	monotherapy	stable	worsening	indetermine	indetermine	survive
92	Male	80	medicine	yes	no	no	yes	yes	polymicrobial	late onset VAP	yes	non-MDR	susceptible	susceptible	susceptible	resistant	susceptible	susceptible	suseptible	susceptible	susceptible	susceptible	susceptible	CRPA	yes	effective	combination	stable	dead	persistent	indetermine	mortal directly or indirectly
93	Male	58	non-medicine	no	no	no	yes	yes	monomirobial	catheter assoiated UTI	no	XDR	resistant	resistant	resistant	resistant	resistant	resistant	resistant	resistant	resistant	resistant	susceptible	CRPA	no	not effective	monotherapy	improved	cure	indetermine	indetermine	survive
94	Female	48	medicine	no	no	no	yes	yes	polymicrobial	late onset VAP	yes	non-MDR	susceptible	susceptible	susceptible	susceptible	susceptible	susceptible	suseptible	susceptible	susceptible	susceptible	susceptible	non-CRPA	yes	effective	monotherapy	improved	cure	eradicated	eradicated	survive
95	Male	84	non-medicine	yes	no	no	yes	yes	monomirobial	lower respiratory tract infection	no	non-MDR	susceptible	susceptible	susceptible	susceptible	susceptible	susceptible	suseptible	susceptible	susceptible	susceptible	susceptible	non-CRPA	no	effective	monotherapy	improved	improved	indetermine	indetermine	survive
96	Male	71	non-medicine	yes	no	no	yes	yes	monomirobial	late onset VAP	no	non-MDR	susceptible	susceptible	susceptible	susceptible	susceptible	susceptible	suseptible	susceptible	susceptible	susceptible	susceptible	non-CRPA	yes	effective	monotherapy	improved	cure	indetermine	indetermine	survive
97	Male	81	medicine	yes	yes	no	yes	yes	polymicrobial	late onset HAP	no	non-MDR	susceptible	susceptible	susceptible	susceptible	susceptible	susceptible	suseptible	susceptible	susceptible	susceptible	susceptible	non-CRPA	yes	effective	monotherapy	improved	cure	eradicated	eradicated	survive
98	Male	80	non-medicine	yes	no	no	yes	no	monomirobial	cardiovascular device infection	no	XDR	resistant	resistant	resistant	resistant	resistant	resistant	resistant	resistant	resistant	intermediate	susceptible	CRPA	no	not effective	monotherapy	cure	cure	eradicated	indetermine	survive
99	Female	53	medicine	no	no	no	no	yes	polymicrobial	primary bloodstream infection	yes	non-MDR	susceptible	susceptible	susceptible	susceptible	susceptible	susceptible	suseptible	susceptible	susceptible	susceptible	susceptible	non-CRPA	yes	effective	monotherapy	stable	worsening	indetermine	indetermine	mortal directly or indirectly
100	Male	61	non-medicine	yes	no	no	yes	yes	monomirobial	urinary tract infection	no	non-MDR	susceptible	susceptible	susceptible	susceptible	susceptible	susceptible	suseptible	susceptible	susceptible	susceptible	susceptible	non-CRPA	no	effective	combination	cure	cure	indetermine	indetermine	survive
101	Male	60	medicine	yes	yes	no	yes	yes	polymicrobial	late onset VAP	no	XDR	resistant	resistant	resistant	resistant	resistant	resistant	resistant	resistant	resistant	resistant	susceptible	CRPA	no	effective	monotherapy	improved	cure	persistent	persistent	survive
102	Female	77	medicine	yes	no	no	yes	yes	polymicrobial	lower respiratory tract infection	no	XDR	susceptible	susceptible	susceptible	resistant	resistant	resistant	resistant	resistant	resistant	resistant	susceptible	CRPA	no	effective	monotherapy	improved	improved	persistent	persistent	survive
103	Female	71	medicine	yes	no	no	yes	yes	polymicrobial	primary bloodstream infection	yes	non-MDR	susceptible	susceptible	susceptible	resistant	resistant	intermediate	suseptible	susceptible	susceptible	susceptible	susceptible	CRPA	no	not effective	monotherapy	dead	dead	indetermine	indetermine	mortal directly or indirectly
104	Male	69	medicine	yes	no	no	yes	yes	polymicrobial	early onset HAP	yes	non-MDR	susceptible	susceptible	susceptible	susceptible	susceptible	susceptible	suseptible	susceptible	susceptible	susceptible	susceptible	non-CRPA	yes	effective	combination	improved	worsening	persistent	new infection	survive
105	Female	88	non-medicine	yes	no	no	no	yes	polymicrobial	early onset HAP	no	non-MDR	susceptible	susceptible	susceptible	susceptible	susceptible	susceptible	suseptible	susceptible	susceptible	susceptible	susceptible	non-CRPA	yes	effective	monotherapy	cure	cure	indetermine	indetermine	survive
107	Male	93	medicine	yes	no	yes	yes	yes	polymicrobial	lower respiratory tract infection	no	MDR	resistant	susceptible	resistant	resistant	resistant	resistant	resistant	resistant	resistant	susceptible	susceptible	CRPA	no	not effective	monotherapy	improved	cure	persistent	indetermine	survive
108	Female	60	medicine	yes	no	yes	yes	yes	polymicrobial	lower respiratory tract infection	no	XDR	resistant	resistant	resistant	resistant	resistant	resistant	resistant	resistant	resistant	resistant	susceptible	CRPA	no	effective	monotherapy	improved	improved	eradicated	eradicated	survive
110	Male	76	medicine	yes	yes	no	yes	yes	monomirobial	skin and soft tissue infection	yes	non-MDR	susceptible	susceptible	susceptible	susceptible	susceptible	susceptible	suseptible	susceptible	susceptible	susceptible	susceptible	non-CRPA	yes	effective	monotherapy	improved	cure	eradicated	eradicated	survive
111	Male	59	medicine	yes	no	yes	yes	yes	polymicrobial	late onset VAP	no	MDR	resistant	susceptible	susceptible	resistant	resistant	resistant	suseptible	susceptible	intermediate	intermediate	susceptible	CRPA	yes	effective	combination	improved	dead	persistent	persistent	mortal directly or indirectly
114	Male	64	medicine	yes	no	no	yes	no	polymicrobial	urinary tract infection	no	non-MDR	susceptible	susceptible	susceptible	susceptible	susceptible	susceptible	suseptible	susceptible	susceptible	susceptible	susceptible	non-CRPA	no	effective	monotherapy	improved	cure	indetermine	indetermine	survive
115	Male	63	non-medicine	yes	yes	no	yes	no	polymicrobial	skin and soft tissue infection	no	non-MDR	susceptible	susceptible	susceptible	susceptible	susceptible	susceptible	suseptible	susceptible	susceptible	susceptible	susceptible	non-CRPA	yes	effective	monotherapy	improved	cure	indetermine	indetermine	survive
116	Male	31	non-medicine	no	no	no	yes	yes	polymicrobial	early onset VAP	no	non-MDR	susceptible	susceptible	susceptible	susceptible	susceptible	susceptible	suseptible	susceptible	susceptible	susceptible	susceptible	non-CRPA	yes	effective	monotherapy	improved	improved	persistent	persistent	survive
117	Male	53	non-medicine	yes	no	no	yes	yes	monomirobial	urinary tract infection	no	non-MDR	susceptible	susceptible	susceptible	susceptible	susceptible	susceptible	suseptible	susceptible	susceptible	susceptible	susceptible	non-CRPA	no	effective	monotherapy	improved	cure	persistent	eradicated	survive
118	Female	66	medicine	yes	yes	no	yes	yes	monomirobial	eye_ear_nose_throat	no	non-MDR	susceptible	susceptible	susceptible	susceptible	susceptible	susceptible	suseptible	resistant	susceptible	resistant	susceptible	non-CRPA	no	effective	monotherapy	improved	worsening	indetermine	indetermine	mortal directly or indirectly
119	Female	70	medicine	yes	no	no	yes	yes	polymicrobial	late onset HAP	no	XDR	susceptible	susceptible	susceptible	resistant	resistant	resistant	intermediate	resistant	resistant	resistant	susceptible	CRPA	yes	effective	monotherapy	improved	improved	persistent	new infection	survive
121	Male	72	non-medicine	yes	no	no	yes	yes	polymicrobial	surgical site infection	no	non-MDR	susceptible	susceptible	susceptible	susceptible	susceptible	susceptible	suseptible	susceptible	susceptible	susceptible	susceptible	non-CRPA	yes	effective	monotherapy	improved	dead	persistent	new infection	mortal directly or indirectly
122	Female	51	non-medicine	yes	no	no	yes	yes	polymicrobial	late onset VAP	no	non-MDR	susceptible	susceptible	susceptible	susceptible	susceptible	susceptible	suseptible	susceptible	susceptible	susceptible	susceptible	non-CRPA	no	effective	monotherapy	improved	cure	persistent	eradicated	survive
123	Male	61	medicine	yes	no	no	yes	yes	polymicrobial	late onset VAP	no	non-MDR	susceptible	susceptible	susceptible	susceptible	susceptible	susceptible	resistant	resistant	susceptible	resistant	susceptible	non-CRPA	yes	effective	monotherapy	improved	dead	persistent	new infection	mortal unrelated
124	Male	45	non-medicine	yes	no	no	no	yes	monomirobial	catheter assoiated UTI	no	MDR	resistant	susceptible	susceptible	susceptible	susceptible	susceptible	resistant	resistant	resistant	susceptible	susceptible	non-CRPA	no	effective	monotherapy	improved	cure	indetermine	indetermine	survive
125	Female	101	non-medicine	yes	no	no	yes	yes	polymicrobial	lower respiratory tract infection	no	non-MDR	susceptible	susceptible	susceptible	susceptible	susceptible	susceptible	suseptible	susceptible	susceptible	susceptible	susceptible	non-CRPA	yes	effective	monotherapy	cure	cure	indetermine	indetermine	survive
126	Male	46	medicine	yes	no	no	yes	no	polymicrobial	early onset HAP	no	non-MDR	susceptible	susceptible	susceptible	susceptible	susceptible	susceptible	suseptible	susceptible	susceptible	susceptible	susceptible	non-CRPA	yes	effective	monotherapy	cure	cure	persistent	indetermine	survive
127	Male	74	medicine	yes	no	no	yes	no	polymicrobial	late onset HAP	no	non-MDR	susceptible	susceptible	susceptible	susceptible	susceptible	susceptible	suseptible	susceptible	susceptible	susceptible	susceptible	non-CRPA	yes	effective	monotherapy	cure	cure	eradicated	eradicated	survive
128	Female	64	non-medicine	yes	no	no	no	no	monomirobial	early onset HAP	no	non-MDR	susceptible	susceptible	susceptible	susceptible	susceptible	susceptible	suseptible	susceptible	susceptible	susceptible	susceptible	non-CRPA	yes	effective	monotherapy	cure	cure	indetermine	indetermine	survive
129	Female	68	medicine	yes	no	no	yes	yes	polymicrobial	skin and soft tissue infection	no	MDR	susceptible	susceptible	susceptible	susceptible	susceptible	susceptible	resistant	susceptible	susceptible	resistant	susceptible	non-CRPA	no	effective	monotherapy	improved	improved	persistent	new infection	survive
130	Female	79	non-medicine	yes	no	no	yes	yes	polymicrobial	late onset HAP	no	non-MDR	susceptible	susceptible	susceptible	susceptible	susceptible	susceptible	suseptible	susceptible	susceptible	susceptible	susceptible	non-CRPA	yes	effective	monotherapy	cure	cure	indetermine	indetermine	survive
133	Female	69	medicine	yes	no	no	yes	yes	polymicrobial	lower respiratory tract infection	no	non-MDR	susceptible	susceptible	susceptible	susceptible	susceptible	susceptible	intermediate	susceptible	susceptible	intermediate	susceptible	non-CRPA	yes	effective	monotherapy	cure	cure	eradicated	indetermine	mortal unrelated
135	Female	58	non-medicine	yes	no	no	yes	yes	polymicrobial	gastrointestinal infection	no	XDR	susceptible	susceptible	susceptible	resistant	resistant	resistant	resistant	resistant	resistant	resistant	susceptible	CRPA	no	effective	monotherapy	improved	cure	persistent	new infection	mortal directly or indirectly
136	Male	79	non-medicine	yes	no	no	yes	yes	polymicrobial	urinary tract infection	no	non-MDR	susceptible	susceptible	susceptible	susceptible	susceptible	susceptible	suseptible	susceptible	susceptible	susceptible	susceptible	non-CRPA	no	effective	monotherapy	cure	cure	indetermine	indetermine	survive
137	Male	58	medicine	no	no	no	no	yes	polymicrobial	primary bloodstream infection	no	non-MDR	susceptible	susceptible	susceptible	susceptible	susceptible	susceptible	suseptible	susceptible	susceptible	susceptible	susceptible	non-CRPA	no	effective	monotherapy	improved	cure	indetermine	indetermine	survive
138	Female	71	non-medicine	yes	no	no	yes	yes	polymicrobial	early onset HAP	no	non-MDR	susceptible	susceptible	susceptible	susceptible	susceptible	susceptible	suseptible	susceptible	intermediate	susceptible	susceptible	non-CRPA	no	effective	combination	improved	improved	eradicated	eradicated	survive
139	Female	66	medicine	yes	no	no	no	yes	monomirobial	catheter assoiated UTI	no	non-MDR	susceptible	susceptible	susceptible	susceptible	susceptible	susceptible	suseptible	susceptible	susceptible	susceptible	susceptible	non-CRPA	yes	effective	monotherapy	cure	cure	eradicated	new infection	survive
140	Male	37	non-medicine	no	no	no	no	yes	polymicrobial	early onset VAP	no	non-MDR	susceptible	susceptible	susceptible	susceptible	susceptible	susceptible	suseptible	susceptible	susceptible	susceptible	susceptible	non-CRPA	yes	effective	monotherapy	improved	cure	eradicated	eradicated	survive
141	Female	87	medicine	yes	no	yes	yes	yes	polymicrobial	late onset HAP	no	non-MDR	susceptible	susceptible	susceptible	susceptible	susceptible	susceptible	suseptible	susceptible	susceptible	susceptible	susceptible	non-CRPA	yes	effective	monotherapy	improved	improved	persistent	persistent	survive
142	Male	84	medicine	yes	no	no	yes	yes	polymicrobial	reproductive infection	no	XDR	resistant	resistant	resistant	resistant	resistant	resistant	resistant	resistant	resistant	intermediate	susceptible	CRPA	yes	not effective	monotherapy	improved	dead	indetermine	indetermine	mortal unrelated
143	Female	55	medicine	yes	no	no	yes	yes	polymicrobial	early onset VAP	no	non-MDR	susceptible	susceptible	susceptible	susceptible	susceptible	susceptible	intermediate	susceptible	susceptible	resistant	susceptible	non-CRPA	yes	effective	monotherapy	improved	cure	indetermine	indetermine	survive
144	Female	69	medicine	yes	no	no	yes	yes	monomirobial	gastrointestinal infection	no	non-MDR	susceptible	susceptible	susceptible	resistant	resistant	susceptible	suseptible	susceptible	susceptible	susceptible	susceptible	CRPA	no	effective	monotherapy	worsening	dead	indetermine	indetermine	mortal directly or indirectly
145	Male	85	non-medicine	yes	no	no	no	no	monomirobial	early onset HAP	no	non-MDR	susceptible	susceptible	susceptible	susceptible	susceptible	susceptible	suseptible	susceptible	susceptible	susceptible	susceptible	non-CRPA	no	effective	monotherapy	improved	cure	eradicated	eradicated	survive
146	Female	84	medicine	yes	no	no	yes	no	polymicrobial	late onset HAP	no	XDR	resistant	resistant	susceptible	resistant	resistant	resistant	resistant	resistant	resistant	resistant	susceptible	CRPA	yes	not effective	combination	improved	improved	persistent	persistent	survive
147	Male	84	non-medicine	yes	no	no	yes	yes	monomirobial	catheter assoiated UTI	no	non-MDR	susceptible	susceptible	susceptible	susceptible	susceptible	susceptible	suseptible	susceptible	susceptible	susceptible	susceptible	non-CRPA	no	effective	monotherapy	cure	cure	indetermine	indetermine	survive
148	Female	85	medicine	yes	no	yes	yes	yes	polymicrobial	early onset VAP	no	non-MDR	susceptible	susceptible	susceptible	susceptible	susceptible	susceptible	suseptible	susceptible	susceptible	susceptible	susceptible	non-CRPA	yes	effective	combination	improved	improved	persistent	persistent	survive
149	Male	54	non-medicine	yes	no	no	no	yes	monomirobial	catheter assoiated UTI	no	non-MDR	susceptible	susceptible	susceptible	susceptible	susceptible	susceptible	suseptible	susceptible	susceptible	susceptible	susceptible	non-CRPA	yes	effective	monotherapy	cure	cure	eradicated	eradicated	survive
150	Male	52	non-medicine	yes	no	no	yes	yes	monomirobial	surgical site infection	no	non-MDR	susceptible	susceptible	susceptible	susceptible	susceptible	susceptible	suseptible	susceptible	susceptible	susceptible	susceptible	non-CRPA	yes	effective	monotherapy	improved	cure	persistent	eradicated	survive
151	Female	79	non-medicine	yes	no	no	yes	yes	polymicrobial	skin and soft tissue infection	yes	XDR	resistant	resistant	susceptible	resistant	resistant	resistant	resistant	resistant	resistant	resistant	susceptible	CRPA	no	effective	combination	improved	improved	persistent	indetermine	survive
152	Male	63	non-medicine	yes	no	no	yes	no	polymicrobial	surgical site infection	no	non-MDR	susceptible	susceptible	susceptible	susceptible	susceptible	susceptible	suseptible	susceptible	susceptible	susceptible	susceptible	non-CRPA	yes	effective	monotherapy	improved	cure	persistent	persistent	survive
153	Female	84	non-medicine	yes	no	no	yes	yes	polymicrobial	late onset HAP	no	non-MDR	susceptible	susceptible	susceptible	resistant	resistant	resistant	suseptible	susceptible	resistant	susceptible	susceptible	CRPA	yes	effective	monotherapy	improved	cure	persistent	persistent	survive
154	Male	69	non-medicine	yes	no	no	yes	yes	polymicrobial	gastrointestinal infection	no	non-MDR	susceptible	susceptible	susceptible	susceptible	susceptible	susceptible	suseptible	susceptible	susceptible	susceptible	susceptible	non-CRPA	yes	effective	monotherapy	improved	cure	persistent	eradicated	survive
155	Female	64	non-medicine	yes	no	no	yes	yes	polymicrobial	gastrointestinal infection	yes	XDR	susceptible	susceptible	susceptible	resistant	resistant	susceptible	intermediate	resistant	resistant	resistant	susceptible	CRPA	no	effective	combination	stable	worsening	persistent	persistent	mortal directly or indirectly
156	Female	80	medicine	yes	no	no	yes	yes	monomirobial	late onset HAP	no	MDR	susceptible	susceptible	susceptible	resistant	resistant	resistant	resistant	resistant	susceptible	resistant	susceptible	CRPA	no	effective	combination	worsening	improved	persistent	new infection	mortal directly or indirectly
157	Male	85	medicine	yes	no	no	yes	yes	monomirobial	catheter assoiated UTI	no	non-MDR	susceptible	susceptible	susceptible	resistant	resistant	resistant	suseptible	susceptible	susceptible	susceptible	susceptible	CRPA	no	effective	monotherapy	stable	improved	eradicated	eradicated	survive
158	Male	90	non-medicine	yes	no	no	no	yes	polymicrobial	early onset HAP	yes	non-MDR	susceptible	susceptible	susceptible	susceptible	susceptible	susceptible	suseptible	susceptible	susceptible	susceptible	susceptible	non-CRPA	yes	effective	monotherapy	improved	cure	eradicated	eradicated	survive
161	Male	43	medicine	yes	yes	yes	yes	yes	polymicrobial	skin and soft tissue infection	no	XDR	resistant	resistant	susceptible	resistant	resistant	resistant	resistant	resistant	resistant	resistant	susceptible	CRPA	no	not effective	monotherapy	improved	cure	persistent	persistent	survive
163	Male	74	non-medicine	yes	no	no	yes	yes	monomirobial	catheter assoiated UTI	no	non-MDR	susceptible	susceptible	susceptible	susceptible	susceptible	susceptible	suseptible	susceptible	susceptible	susceptible	susceptible	non-CRPA	yes	effective	monotherapy	improved	cure	eradicated	eradicated	survive
164	Male	22	non-medicine	yes	no	no	yes	yes	polymicrobial	late onset HAP	no	non-MDR	susceptible	susceptible	susceptible	susceptible	susceptible	susceptible	suseptible	susceptible	susceptible	susceptible	susceptible	non-CRPA	yes	effective	monotherapy	improved	cure	new infection	indetermine	survive
166	Female	81	non-medicine	yes	no	no	yes	yes	monomirobial	catheter assoiated UTI	no	non-MDR	susceptible	susceptible	susceptible	susceptible	susceptible	susceptible	suseptible	susceptible	susceptible	susceptible	susceptible	non-CRPA	no	effective	monotherapy	cure	cure	eradicated	eradicated	survive
167	Male	84	medicine	yes	yes	no	yes	yes	monomirobial	catheter assoiated UTI	no	MDR	susceptible	susceptible	susceptible	resistant	resistant	resistant	suseptible	susceptible	susceptible	susceptible	susceptible	CRPA	yes	effective	monotherapy	improved	cure	persistent	eradicated	survive
168	Male	39	non-medicine	yes	no	no	yes	yes	polymicrobial	skin and soft tissue infection	yes	non-MDR	susceptible	susceptible	susceptible	susceptible	susceptible	susceptible	suseptible	susceptible	susceptible	susceptible	susceptible	non-CRPA	yes	effective	monotherapy	dead	dead	persistent	indetermine	mortal directly or indirectly
169	Male	41	non-medicine	yes	no	no	yes	no	polymicrobial	bone and joint infection	no	non-MDR	susceptible	susceptible	susceptible	susceptible	susceptible	susceptible	suseptible	susceptible	susceptible	susceptible	susceptible	non-CRPA	no	effective	monotherapy	cure	cure	indetermine	indetermine	survive
170	Female	64	medicine	yes	no	no	yes	yes	polymicrobial	lower respiratory tract infection	no	non-MDR	susceptible	susceptible	susceptible	susceptible	susceptible	susceptible	suseptible	susceptible	susceptible	susceptible	susceptible	non-CRPA	yes	effective	monotherapy	cure	cure	persistent	persistent	survive
172	Female	81	medicine	yes	no	no	yes	yes	polymicrobial	late onset VAP	no	XDR	susceptible	susceptible	susceptible	resistant	resistant	resistant	intermediate	intermediate	resistant	resistant	susceptible	CRPA	yes	effective	combination	improved	improved	persistent	persistent	survive
173	Female	75	medicine	yes	no	no	yes	yes	monomirobial	late onset HAP	no	non-MDR	susceptible	susceptible	susceptible	resistant	susceptible	susceptible	suseptible	susceptible	susceptible	susceptible	susceptible	CRPA	yes	effective	monotherapy	improved	dead	eradicated	indetermine	mortal directly or indirectly
174	Male	91	medicine	yes	no	yes	yes	yes	polymicrobial	late onset HAP	no	XDR	susceptible	susceptible	susceptible	resistant	resistant	resistant	resistant	resistant	resistant	resistant	susceptible	CRPA	no	not effective	monotherapy	improved	improved	indetermine	persistent	survive
176	Female	42	medicine	yes	no	no	yes	no	monomirobial	primary bloodstream infection	yes	non-MDR	susceptible	susceptible	susceptible	susceptible	susceptible	susceptible	suseptible	susceptible	susceptible	susceptible	susceptible	non-CRPA	yes	effective	monotherapy	cure	cure	eradicated	eradicated	survive
177	Male	68	non-medicine	yes	yes	no	yes	no	polymicrobial	catheter assoiated UTI	no	XDR	resistant	resistant	susceptible	resistant	resistant	resistant	resistant	resistant	resistant	resistant	susceptible	CRPA	no	not effective	monotherapy	improved	improved	persistent	persistent	survive
178	Male	50	non-medicine	yes	no	no	no	yes	polymicrobial	early onset HAP	no	non-MDR	susceptible	susceptible	susceptible	susceptible	susceptible	susceptible	suseptible	susceptible	susceptible	susceptible	susceptible	non-CRPA	yes	effective	monotherapy	improved	cure	persistent	persistent	survive
179	Female	66	medicine	yes	no	no	yes	yes	polymicrobial	early onset HAP	no	non-MDR	susceptible	susceptible	susceptible	susceptible	susceptible	susceptible	suseptible	susceptible	susceptible	susceptible	susceptible	non-CRPA	yes	effective	combination	improved	cure	indetermine	indetermine	survive
180	Male	48	non-medicine	yes	no	no	no	no	monomirobial	catheter assoiated UTI	no	non-MDR	susceptible	susceptible	susceptible	susceptible	susceptible	susceptible	suseptible	susceptible	susceptible	susceptible	susceptible	non-CRPA	yes	effective	monotherapy	cure	cure	eradicated	eradicated	survive
181	Female	29	non-medicine	yes	no	no	yes	no	polymicrobial	reproductive infection	no	non-MDR	susceptible	susceptible	susceptible	susceptible	susceptible	susceptible	suseptible	susceptible	susceptible	susceptible	susceptible	non-CRPA	yes	effective	monotherapy	cure	cure	eradicated	eradicated	survive
182	Male	67	non-medicine	yes	no	no	yes	yes	monomirobial	skin and soft tissue infection	no	MDR	resistant	resistant	resistant	resistant	resistant	resistant	suseptible	resistant	resistant	susceptible	susceptible	CRPA	yes	effective	monotherapy	cure	cure	eradicated	eradicated	survive
183	Female	89	medicine	yes	no	no	yes	yes	polymicrobial	late onset HAP	no	non-MDR	susceptible	susceptible	susceptible	susceptible	susceptible	susceptible	suseptible	susceptible	susceptible	susceptible	susceptible	non-CRPA	yes	effective	monotherapy	improved	cure	eradicated	eradicated	survive
184	Male	87	non-medicine	yes	yes	no	yes	yes	polymicrobial	late onset HAP	no	XDR	resistant	resistant	resistant	resistant	resistant	resistant	resistant	resistant	resistant	resistant	susceptible	CRPA	yes	effective	combination	stable	improved	persistent	persistent	survive
185	Female	56	medicine	yes	yes	no	yes	yes	monomirobial	late onset VAP	no	XDR	resistant	resistant	resistant	resistant	resistant	resistant	resistant	resistant	resistant	resistant	susceptible	CRPA	no	effective	combination	worsening	dead	eradicated	eradicated	mortal directly or indirectly
186	Female	71	non-medicine	yes	no	no	yes	yes	polymicrobial	early onset HAP	no	non-MDR	susceptible	susceptible	susceptible	susceptible	susceptible	susceptible	suseptible	susceptible	susceptible	susceptible	susceptible	non-CRPA	yes	effective	monotherapy	improved	improved	indetermine	indetermine	survive
187	Female	39	medicine	yes	no	yes	yes	yes	polymicrobial	early onset HAP	no	non-MDR	susceptible	susceptible	susceptible	resistant	resistant	resistant	suseptible	susceptible	susceptible	intermediate	susceptible	CRPA	no	effective	monotherapy	worsening	dead	persistent	persistent	mortal directly or indirectly
188	Female	37	medicine	yes	no	no	yes	yes	monomirobial	primary bloodstream infection	yes	MDR	susceptible	susceptible	susceptible	resistant	resistant	resistant	suseptible	resistant	resistant	intermediate	susceptible	CRPA	no	not effective	monotherapy	dead	dead	indetermine	indetermine	mortal directly or indirectly
189	Male	88	medicine	yes	no	yes	yes	yes	polymicrobial	late onset HAP	no	MDR	resistant	resistant	resistant	resistant	resistant	resistant	suseptible	susceptible	resistant	susceptible	susceptible	CRPA	no	effective	monotherapy	improved	cure	persistent	new infection	survive
190	Male	77	medicine	yes	no	yes	yes	yes	monomirobial	catheter assoiated UTI	no	MDR	susceptible	susceptible	susceptible	resistant	resistant	resistant	resistant	resistant	susceptible	resistant	susceptible	CRPA	no	effective	monotherapy	improved	cure	eradicated	eradicated	mortal unrelated
192	Female	105	non-medicine	yes	no	no	yes	yes	polymicrobial	lower respiratory tract infection	no	non-MDR	susceptible	susceptible	susceptible	susceptible	susceptible	susceptible	suseptible	susceptible	susceptible	susceptible	susceptible	non-CRPA	yes	effective	monotherapy	cure	cure	eradicated	eradicated	survive
193	Male	54	non-medicine	yes	no	no	yes	yes	polymicrobial	urinary tract infection	no	XDR	resistant	resistant	resistant	resistant	resistant	resistant	resistant	resistant	resistant	susceptible	susceptible	CRPA	yes	effective	monotherapy	improved	cure	persistent	eradicated	survive
194	Male	85	medicine	yes	no	no	yes	yes	monomirobial	late onset HAP	no	non-MDR	susceptible	susceptible	susceptible	susceptible	susceptible	susceptible	suseptible	susceptible	susceptible	susceptible	susceptible	non-CRPA	yes	effective	monotherapy	improved	worsening	new infection	new infection	survive
195	Female	60	medicine	yes	no	no	yes	yes	polymicrobial	lower respiratory tract infection	no	non-MDR	susceptible	susceptible	susceptible	susceptible	susceptible	susceptible	suseptible	susceptible	susceptible	susceptible	susceptible	non-CRPA	no	effective	combination	improved	improved	persistent	indetermine	survive
197	Female	79	non-medicine	yes	no	no	yes	yes	monomirobial	early onset HAP	no	non-MDR	susceptible	susceptible	susceptible	susceptible	susceptible	susceptible	suseptible	susceptible	susceptible	susceptible	susceptible	non-CRPA	yes	effective	monotherapy	improved	cure	indetermine	indetermine	survive
198	Male	62	non-medicine	yes	no	no	no	yes	polymicrobial	gastrointestinal infection	yes	XDR	resistant	resistant	susceptible	resistant	resistant	resistant	resistant	resistant	resistant	resistant	susceptible	CRPA	yes	effective	combination	dead	dead	indetermine	indetermine	mortal directly or indirectly
199	Male	76	non-medicine	yes	no	no	yes	yes	monomirobial	catheter assoiated UTI	no	XDR	resistant	resistant	susceptible	resistant	resistant	resistant	resistant	resistant	resistant	resistant	susceptible	CRPA	yes	not effective	monotherapy	improved	cure	indetermine	indetermine	survive
200	Female	61	medicine	yes	no	no	no	no	monomirobial	primary bloodstream infection	no	non-MDR	susceptible	susceptible	susceptible	susceptible	susceptible	susceptible	suseptible	susceptible	susceptible	susceptible	susceptible	non-CRPA	yes	effective	combination	improved	cure	eradicated	eradicated	survive
201	Female	39	non-medicine	yes	no	no	yes	yes	polymicrobial	late onset HAP	no	non-MDR	susceptible	susceptible	susceptible	susceptible	susceptible	susceptible	suseptible	susceptible	susceptible	susceptible	susceptible	non-CRPA	yes	effective	combination	worsening	dead	new infection	eradicated	mortal unrelated
202	Male	38	medicine	yes	no	no	yes	no	polymicrobial	primary bloodstream infection	no	non-MDR	susceptible	susceptible	susceptible	susceptible	susceptible	susceptible	suseptible	susceptible	susceptible	susceptible	susceptible	non-CRPA	yes	effective	monotherapy	improved	cure	eradicated	eradicated	survive
203	Male	58	medicine	yes	yes	yes	yes	no	polymicrobial	eye_ear_nose_throat	no	XDR	resistant	resistant	resistant	susceptible	susceptible	susceptible	resistant	resistant	resistant	resistant	susceptible	non-CRPA	yes	effective	monotherapy	improved	cure	indetermine	indetermine	survive
204	Female	60	non-medicine	yes	yes	no	yes	yes	polymicrobial	catheter assoiated UTI	no	non-MDR	susceptible	susceptible	susceptible	susceptible	susceptible	susceptible	suseptible	susceptible	susceptible	susceptible	susceptible	non-CRPA	yes	effective	monotherapy	improved	cure	eradicated	eradicated	survive
205	Male	67	medicine	yes	no	no	yes	yes	monomirobial	catheter assoiated UTI	no	non-MDR	susceptible	susceptible	susceptible	susceptible	susceptible	susceptible	suseptible	susceptible	susceptible	susceptible	susceptible	non-CRPA	yes	effective	monotherapy	improved	cure	indetermine	indetermine	survive
206	Male	64	non-medicine	yes	no	no	yes	yes	polymicrobial	late onset HAP	no	XDR	resistant	resistant	resistant	resistant	resistant	resistant	intermediate	intermediate	resistant	intermediate	susceptible	CRPA	no	not effective	monotherapy	stable	dead	persistent	indetermine	mortal directly or indirectly
207	Female	81	medicine	yes	no	no	yes	no	polymicrobial	urinary tract infection	no	non-MDR	susceptible	susceptible	susceptible	susceptible	susceptible	susceptible	suseptible	susceptible	susceptible	susceptible	susceptible	non-CRPA	yes	effective	monotherapy	improved	cure	indetermine	indetermine	survive
208	Male	42	non-medicine	no	no	no	yes	yes	polymicrobial	skin and soft tissue infection	no	XDR	resistant	resistant	resistant	resistant	intermediate	resistant	resistant	resistant	intermediate	susceptible	susceptible	CRPA	no	not effective	monotherapy	stable	worsening	persistent	new infection	survive
209	Male	80	non-medicine	yes	no	no	yes	yes	monomirobial	catheter assoiated UTI	no	non-MDR	susceptible	susceptible	susceptible	susceptible	susceptible	susceptible	suseptible	susceptible	susceptible	susceptible	susceptible	non-CRPA	yes	effective	monotherapy	cure	cure	eradicated	eradicated	survive
210	Male	41	non-medicine	yes	no	no	yes	yes	monomirobial	catheter assoiated UTI	no	non-MDR	susceptible	susceptible	susceptible	susceptible	susceptible	susceptible	suseptible	susceptible	susceptible	susceptible	susceptible	non-CRPA	yes	effective	monotherapy	cure	cure	eradicated	eradicated	survive
211	Male	71	non-medicine	yes	no	no	yes	no	monomirobial	urinary tract infection	no	non-MDR	susceptible	susceptible	susceptible	susceptible	susceptible	susceptible	suseptible	susceptible	susceptible	susceptible	susceptible	non-CRPA	yes	effective	monotherapy	improved	improved	indetermine	indetermine	survive
212	Male	50	non-medicine	no	no	no	yes	yes	polymicrobial	skin and soft tissue infection	no	XDR	resistant	resistant	susceptible	resistant	resistant	intermediate	resistant	resistant	intermediate	susceptible	susceptible	CRPA	yes	effective	combination	stable	dead	persistent	new infection	mortal directly or indirectly
213	Male	77	non-medicine	yes	yes	no	yes	yes	polymicrobial	late onset VAP	no	non-MDR	susceptible	susceptible	susceptible	susceptible	susceptible	susceptible	suseptible	susceptible	susceptible	susceptible	susceptible	non-CRPA	yes	effective	monotherapy	improved	cure	persistent	new infection	mortal unrelated
214	Male	78	non-medicine	yes	yes	no	yes	yes	polymicrobial	catheter assoiated UTI	no	XDR	resistant	resistant	intermediate	resistant	resistant	resistant	resistant	resistant	resistant	resistant	susceptible	CRPA	yes	effective	combination	worsening	dead	indetermine	indetermine	mortal directly or indirectly
215	Male	90	medicine	yes	no	no	yes	no	polymicrobial	gastrointestinal infection	yes	non-MDR	intermediate	intermediate	susceptible	susceptible	susceptible	susceptible	suseptible	susceptible	susceptible	susceptible	susceptible	non-CRPA	yes	effective	monotherapy	stable	improved	persistent	persistent	mortal unrelated
216	Male	62	medicine	yes	no	no	yes	yes	monomirobial	primary bloodstream infection	yes	non-MDR	susceptible	susceptible	susceptible	susceptible	susceptible	susceptible	suseptible	susceptible	susceptible	susceptible	susceptible	non-CRPA	yes	effective	monotherapy	worsening	dead	new infection	new infection	mortal directly or indirectly
217	Male	55	medicine	yes	yes	no	yes	yes	polymicrobial	late onset VAP	yes	non-MDR	susceptible	susceptible	susceptible	susceptible	susceptible	susceptible	suseptible	susceptible	susceptible	susceptible	susceptible	non-CRPA	yes	effective	combination	stable	worsening	persistent	persistent	mortal directly or indirectly
218	Male	83	medicine	yes	yes	yes	yes	yes	polymicrobial	lower respiratory tract infection	no	non-MDR	susceptible	susceptible	susceptible	resistant	resistant	resistant	suseptible	susceptible	susceptible	susceptible	susceptible	CRPA	yes	effective	monotherapy	improved	cure	persistent	persistent	survive
219	Female	55	medicine	yes	no	no	yes	no	polymicrobial	gastrointestinal infection	no	non-MDR	susceptible	susceptible	susceptible	susceptible	susceptible	susceptible	suseptible	susceptible	susceptible	susceptible	susceptible	non-CRPA	yes	effective	monotherapy	improved	cure	indetermine	indetermine	survive
220	Female	37	non-medicine	yes	no	no	yes	no	polymicrobial	catheter assoiated UTI	no	MDR	resistant	susceptible	susceptible	susceptible	susceptible	susceptible	resistant	resistant	resistant	susceptible	susceptible	non-CRPA	no	effective	monotherapy	improved	cure	persistent	eradicated	survive
221	Female	71	medicine	no	no	yes	yes	yes	polymicrobial	lower respiratory tract infection	no	MDR	susceptible	susceptible	susceptible	resistant	resistant	resistant	suseptible	resistant	resistant	intermediate	susceptible	CRPA	yes	effective	monotherapy	improved	improved	indetermine	indetermine	mortal unrelated
222	Female	81	medicine	yes	no	yes	yes	yes	polymicrobial	late onset VAP	no	XDR	susceptible	susceptible	susceptible	resistant	resistant	resistant	intermediate	resistant	resistant	resistant	susceptible	CRPA	no	effective	combination	worsening	dead	persistent	persistent	mortal directly or indirectly
223	Female	69	medicine	yes	no	yes	yes	yes	polymicrobial	skin and soft tissue infection	no	non-MDR	susceptible	susceptible	susceptible	susceptible	susceptible	susceptible	suseptible	susceptible	susceptible	susceptible	susceptible	non-CRPA	no	effective	monotherapy	stable	dead	indetermine	indetermine	mortal directly or indirectly
224	Female	31	medicine	yes	no	no	yes	no	polymicrobial	primary bloodstream infection	yes	non-MDR	susceptible	susceptible	susceptible	susceptible	susceptible	susceptible	suseptible	susceptible	susceptible	susceptible	susceptible	non-CRPA	yes	effective	monotherapy	worsening	dead	eradicated	indetermine	mortal unrelated
225	Male	37	medicine	yes	yes	no	yes	yes	polymicrobial	late onset VAP	yes	MDR	susceptible	susceptible	susceptible	resistant	resistant	resistant	suseptible	intermediate	resistant	intermediate	susceptible	CRPA	no	effective	monotherapy	worsening	dead	persistent	new infection	mortal directly or indirectly
226	Female	65	medicine	yes	no	no	yes	no	monomirobial	early onset HAP	no	non-MDR	susceptible	susceptible	susceptible	susceptible	susceptible	susceptible	suseptible	susceptible	susceptible	susceptible	susceptible	non-CRPA	yes	effective	monotherapy	improved	worsening	indetermine	persistent	mortal directly or indirectly
227	Female	78	medicine	yes	no	no	yes	no	monomirobial	bone and joint infection	no	non-MDR	susceptible	susceptible	susceptible	susceptible	susceptible	susceptible	suseptible	susceptible	susceptible	susceptible	susceptible	non-CRPA	no	effective	monotherapy	improved	improved	eradicated	eradicated	survive
228	Female	79	medicine	yes	no	no	no	no	polymicrobial	primary bloodstream infection	no	non-MDR	susceptible	susceptible	susceptible	susceptible	susceptible	susceptible	suseptible	susceptible	susceptible	susceptible	susceptible	non-CRPA	yes	effective	monotherapy	cure	cure	eradicated	eradicated	survive
229	Male	79	non-medicine	yes	no	no	yes	yes	monomirobial	catheter assoiated UTI	no	non-MDR	susceptible	susceptible	susceptible	susceptible	susceptible	susceptible	suseptible	susceptible	susceptible	susceptible	susceptible	non-CRPA	yes	effective	monotherapy	improved	cure	eradicated	eradicated	survive
230	Male	68	non-medicine	yes	no	no	yes	yes	polymicrobial	catheter assoiated UTI	no	XDR	susceptible	resistant	susceptible	resistant	resistant	resistant	resistant	resistant	resistant	resistant	susceptible	CRPA	yes	effective	monotherapy	improved	improved	eradicated	indetermine	survive
231	Female	74	medicine	yes	yes	no	yes	yes	polymicrobial	lower respiratory tract infection	no	non-MDR	susceptible	susceptible	susceptible	susceptible	susceptible	susceptible	suseptible	susceptible	susceptible	susceptible	susceptible	non-CRPA	yes	effective	monotherapy	improved	improved	persistent	persistent	survive
232	Female	86	medicine	yes	no	no	yes	yes	monomirobial	lower respiratory tract infection	no	MDR	susceptible	susceptible	susceptible	resistant	resistant	resistant	resistant	resistant	resistant	resistant	susceptible	CRPA	no	effective	monotherapy	improved	cure	persistent	persistent	mortal unrelated
233	Female	93	medicine	yes	no	no	yes	yes	polymicrobial	late onset VAP	no	non-MDR	susceptible	susceptible	susceptible	susceptible	susceptible	susceptible	suseptible	susceptible	susceptible	susceptible	susceptible	non-CRPA	yes	effective	combination	stable	improved	persistent	persistent	mortal unrelated
235	Male	68	medicine	yes	yes	no	yes	yes	polymicrobial	catheter assoiated UTI	no	MDR	susceptible	resistant	resistant	resistant	resistant	resistant	suseptible	susceptible	resistant	susceptible	susceptible	CRPA	yes	effective	monotherapy	improved	cure	eradicated	eradicated	survive
236	Male	68	medicine	no	no	yes	yes	yes	monomirobial	early onset HAP	yes	non-MDR	susceptible	susceptible	susceptible	susceptible	susceptible	susceptible	suseptible	susceptible	intermediate	susceptible	susceptible	non-CRPA	yes	effective	monotherapy	improved	cure	persistent	persistent	survive
237	Male	68	non-medicine	yes	yes	yes	yes	yes	monomirobial	late onset HAP	yes	MDR	susceptible	susceptible	susceptible	resistant	resistant	resistant	resistant	resistant	resistant	susceptible	susceptible	CRPA	no	effective	combination	worsening	dead	indetermine	indetermine	mortal unrelated
238	Male	31	non-medicine	yes	no	no	yes	yes	monomirobial	catheter assoiated UTI	no	non-MDR	susceptible	susceptible	susceptible	susceptible	susceptible	susceptible	suseptible	susceptible	susceptible	susceptible	susceptible	non-CRPA	yes	effective	monotherapy	stable	cure	eradicated	eradicated	survive
241	Female	71	non-medicine	yes	no	no	yes	no	polymicrobial	gastrointestinal infection	yes	non-MDR	susceptible	susceptible	susceptible	resistant	resistant	resistant	suseptible	susceptible	resistant	susceptible	susceptible	CRPA	no	effective	monotherapy	improved	worsening	eradicated	new infection	mortal directly or indirectly
243	Female	72	medicine	yes	no	no	no	no	polymicrobial	early onset HAP	no	non-MDR	susceptible	susceptible	susceptible	susceptible	susceptible	susceptible	suseptible	susceptible	susceptible	susceptible	susceptible	non-CRPA	no	effective	combination	improved	cure	persistent	persistent	survive
244	Male	61	medicine	yes	no	no	yes	yes	monomirobial	CRBSI	no	MDR	susceptible	susceptible	susceptible	resistant	intermediate	intermediate	suseptible	susceptible	susceptible	intermediate	susceptible	CRPA	no	effective	monotherapy	improved	cure	eradicated	eradicated	survive
245	Male	89	medicine	yes	no	no	yes	yes	polymicrobial	catheter assoiated UTI	yes	XDR	susceptible	susceptible	resistant	resistant	resistant	resistant	suseptible	resistant	resistant	resistant	susceptible	CRPA	no	effective	combination	stable	dead	eradicated	eradicated	mortal directly or indirectly
247	Male	18	non-medicine	no	no	no	yes	no	monomirobial	CNS infection	no	non-MDR	susceptible	susceptible	susceptible	susceptible	susceptible	susceptible	suseptible	susceptible	susceptible	susceptible	susceptible	non-CRPA	no	effective	monotherapy	cure	cure	indetermine	indetermine	survive
248	Female	52	medicine	yes	no	no	yes	no	monomirobial	primary bloodstream infection	no	non-MDR	susceptible	susceptible	susceptible	susceptible	susceptible	susceptible	suseptible	susceptible	susceptible	susceptible	susceptible	non-CRPA	yes	effective	monotherapy	cure	cure	eradicated	eradicated	survive
249	Female	54	medicine	yes	no	no	yes	no	monomirobial	urinary tract infection	yes	MDR	resistant	susceptible	susceptible	susceptible	susceptible	susceptible	resistant	resistant	resistant	susceptible	susceptible	non-CRPA	yes	effective	monotherapy	improved	cure	eradicated	indetermine	survive
251	Male	59	medicine	no	no	no	yes	yes	polymicrobial	early onset VAP	no	non-MDR	susceptible	susceptible	susceptible	susceptible	susceptible	susceptible	suseptible	susceptible	susceptible	susceptible	susceptible	non-CRPA	yes	effective	monotherapy	stable	stable	persistent	persistent	survive
252	Female	59	medicine	yes	no	no	yes	no	polymicrobial	skin and soft tissue infection	no	non-MDR	susceptible	susceptible	susceptible	susceptible	susceptible	susceptible	suseptible	susceptible	susceptible	susceptible	susceptible	non-CRPA	yes	effective	monotherapy	improved	dead	eradicated	new infection	mortal directly or indirectly
253	Female	73	medicine	yes	no	yes	yes	yes	polymicrobial	late onset VAP	yes	XDR	resistant	resistant	resistant	resistant	resistant	resistant	resistant	resistant	resistant	resistant	susceptible	CRPA	no	effective	combination	dead	dead	persistent	new infection	mortal directly or indirectly
254	Male	87	medicine	yes	no	no	yes	yes	polymicrobial	catheter assoiated UTI	no	XDR	susceptible	susceptible	susceptible	resistant	resistant	resistant	resistant	resistant	resistant	resistant	susceptible	CRPA	yes	effective	monotherapy	worsening	improved	new infection	new infection	survive
256	Male	72	medicine	yes	yes	yes	yes	yes	monomirobial	lower respiratory tract infection	no	non-MDR	susceptible	susceptible	susceptible	susceptible	susceptible	susceptible	suseptible	susceptible	susceptible	susceptible	susceptible	non-CRPA	yes	effective	monotherapy	improved	cure	indetermine	indetermine	survive
257	Female	87	non-medicine	yes	no	no	yes	no	monomirobial	early onset HAP	no	non-MDR	susceptible	susceptible	susceptible	susceptible	susceptible	susceptible	suseptible	susceptible	susceptible	susceptible	susceptible	non-CRPA	yes	effective	monotherapy	improved	cure	persistent	indetermine	survive
258	Male	70	non-medicine	yes	yes	no	yes	yes	monomirobial	primary bloodstream infection	no	non-MDR	susceptible	susceptible	susceptible	resistant	resistant	resistant	suseptible	susceptible	intermediate	susceptible	susceptible	CRPA	yes	effective	monotherapy	improved	cure	eradicated	eradicated	survive
259	Female	88	medicine	yes	no	yes	yes	yes	polymicrobial	late onset HAP	no	non-MDR	susceptible	susceptible	susceptible	susceptible	susceptible	susceptible	suseptible	susceptible	susceptible	susceptible	susceptible	non-CRPA	yes	effective	monotherapy	stable	improved	persistent	persistent	mortal unrelated
260	Male	96	non-medicine	yes	no	no	yes	yes	polymicrobial	gastrointestinal infection	no	XDR	resistant	resistant	susceptible	resistant	resistant	resistant	resistant	resistant	resistant	resistant	susceptible	CRPA	no	effective	combination	worsening	dead	persistent	persistent	mortal directly or indirectly
261	Male	57	non-medicine	yes	no	no	yes	no	polymicrobial	early onset HAP	no	non-MDR	susceptible	susceptible	susceptible	susceptible	susceptible	susceptible	suseptible	susceptible	susceptible	susceptible	susceptible	non-CRPA	no	effective	monotherapy	dead	dead	indetermine	indetermine	mortal directly or indirectly
262	Male	78	non-medicine	yes	no	no	yes	yes	polymicrobial	catheter assoiated UTI	no	non-MDR	susceptible	susceptible	susceptible	susceptible	susceptible	susceptible	suseptible	susceptible	susceptible	susceptible	susceptible	non-CRPA	yes	effective	monotherapy	improved	cure	eradicated	eradicated	survive
263	Male	77	medicine	yes	no	no	yes	yes	polymicrobial	late onset HAP	no	non-MDR	susceptible	susceptible	susceptible	susceptible	susceptible	susceptible	suseptible	susceptible	susceptible	susceptible	susceptible	non-CRPA	yes	effective	monotherapy	improved	improved	eradicated	eradicated	survive
264	Female	83	medicine	yes	no	no	yes	yes	polymicrobial	late onset HAP	no	non-MDR	susceptible	susceptible	susceptible	susceptible	susceptible	susceptible	suseptible	susceptible	susceptible	susceptible	susceptible	non-CRPA	yes	effective	monotherapy	improved	cure	indetermine	new infection	survive
265	Male	34	medicine	yes	no	no	yes	yes	monomirobial	early onset VAP	no	non-MDR	susceptible	susceptible	susceptible	susceptible	susceptible	susceptible	suseptible	susceptible	susceptible	susceptible	susceptible	non-CRPA	yes	effective	combination	improved	worsening	persistent	new infection	survive
266	Female	83	medicine	yes	no	yes	yes	yes	polymicrobial	late onset VAP	no	XDR	susceptible	susceptible	susceptible	resistant	resistant	resistant	suseptible	resistant	resistant	intermediate	susceptible	CRPA	no	effective	combination	worsening	dead	persistent	persistent	mortal directly or indirectly
267	Male	48	medicine	yes	no	no	yes	yes	polymicrobial	late onset HAP	no	non-MDR	susceptible	susceptible	susceptible	susceptible	intermediate	intermediate	suseptible	susceptible	susceptible	susceptible	susceptible	CRPA	no	effective	monotherapy	improved	cure	indetermine	indetermine	survive
268	Male	47	medicine	yes	no	no	yes	yes	polymicrobial	late onset HAP	no	non-MDR	susceptible	susceptible	susceptible	susceptible	susceptible	susceptible	suseptible	susceptible	susceptible	susceptible	susceptible	non-CRPA	no	effective	monotherapy	stable	worsening	persistent	new infection	mortal directly or indirectly
269	Male	56	non-medicine	no	no	no	yes	yes	polymicrobial	catheter assoiated UTI	yes	non-MDR	susceptible	susceptible	susceptible	susceptible	susceptible	susceptible	suseptible	susceptible	susceptible	susceptible	susceptible	non-CRPA	yes	effective	monotherapy	improved	cure	persistent	eradicated	survive
270	Male	83	medicine	yes	no	no	yes	yes	polymicrobial	early onset VAP	no	non-MDR	susceptible	susceptible	susceptible	susceptible	susceptible	susceptible	suseptible	susceptible	susceptible	susceptible	susceptible	non-CRPA	yes	effective	monotherapy	improved	cure	persistent	persistent	mortal unrelated
271	Male	59	non-medicine	no	no	no	yes	no	monomirobial	catheter assoiated UTI	no	non-MDR	susceptible	susceptible	susceptible	susceptible	susceptible	susceptible	suseptible	susceptible	susceptible	susceptible	susceptible	non-CRPA	yes	effective	monotherapy	improved	cure	indetermine	indetermine	survive
272	Male	64	non-medicine	yes	no	no	yes	yes	monomirobial	skin and soft tissue infection	yes	XDR	resistant	resistant	resistant	resistant	resistant	resistant	resistant	resistant	resistant	resistant	susceptible	CRPA	no	effective	combination	dead	dead	eradicated	eradicated	mortal directly or indirectly
274	Male	79	medicine	yes	no	no	yes	yes	polymicrobial	early onset HAP	no	non-MDR	susceptible	susceptible	susceptible	susceptible	susceptible	susceptible	suseptible	susceptible	susceptible	susceptible	susceptible	non-CRPA	yes	effective	monotherapy	improved	cure	indetermine	indetermine	survive
275	Male	68	medicine	yes	no	no	yes	yes	monomirobial	urinary tract infection	no	XDR	resistant	resistant	resistant	resistant	resistant	resistant	resistant	resistant	resistant	intermediate	susceptible	CRPA	no	not effective	monotherapy	improved	cure	indetermine	indetermine	survive
276	Male	81	medicine	yes	yes	no	yes	yes	monomirobial	urinary tract infection	no	non-MDR	susceptible	susceptible	susceptible	resistant	resistant	resistant	suseptible	susceptible	susceptible	susceptible	susceptible	CRPA	yes	effective	monotherapy	improved	cure	indetermine	indetermine	survive
277	Female	55	medicine	yes	no	no	yes	no	polymicrobial	primary bloodstream infection	yes	non-MDR	susceptible	susceptible	susceptible	susceptible	susceptible	susceptible	suseptible	susceptible	susceptible	susceptible	susceptible	non-CRPA	yes	effective	monotherapy	dead	dead	new infection	new infection	mortal directly or indirectly
278	Male	76	medicine	yes	no	no	yes	yes	polymicrobial	early onset HAP	yes	non-MDR	susceptible	susceptible	susceptible	susceptible	susceptible	susceptible	suseptible	susceptible	susceptible	susceptible	susceptible	non-CRPA	yes	effective	monotherapy	improved	improved	eradicated	new infection	mortal directly or indirectly
279	Female	63	non-medicine	yes	no	no	yes	yes	polymicrobial	urinary tract infection	no	XDR	resistant	resistant	resistant	resistant	resistant	resistant	resistant	resistant	resistant	resistant	susceptible	CRPA	yes	effective	monotherapy	improved	cure	persistent	eradicated	survive
280	Female	65	medicine	yes	no	no	yes	yes	polymicrobial	primary bloodstream infection	yes	MDR	susceptible	susceptible	susceptible	resistant	resistant	resistant	suseptible	intermediate	resistant	intermediate	susceptible	CRPA	no	effective	monotherapy	dead	dead	persistent	persistent	mortal directly or indirectly
281	Female	52	medicine	yes	no	no	yes	yes	polymicrobial	late onset HAP	no	non-MDR	susceptible	susceptible	susceptible	susceptible	susceptible	susceptible	suseptible	susceptible	susceptible	susceptible	susceptible	non-CRPA	yes	effective	monotherapy	improved	dead	persistent	persistent	mortal directly or indirectly
282	Female	60	non-medicine	yes	no	no	yes	yes	monomirobial	catheter assoiated UTI	yes	XDR	resistant	resistant	resistant	resistant	resistant	resistant	resistant	resistant	resistant	resistant	susceptible	CRPA	no	effective	monotherapy	improved	cure	eradicated	eradicated	survive
283	Female	69	non-medicine	yes	no	no	yes	no	polymicrobial	primary bloodstream infection	no	non-MDR	susceptible	susceptible	susceptible	susceptible	susceptible	susceptible	suseptible	susceptible	susceptible	susceptible	susceptible	non-CRPA	yes	effective	monotherapy	cure	cure	eradicated	eradicated	survive
284	Male	79	medicine	yes	no	no	yes	yes	polymicrobial	early onset HAP	no	non-MDR	susceptible	susceptible	susceptible	susceptible	susceptible	susceptible	suseptible	susceptible	susceptible	susceptible	susceptible	non-CRPA	yes	effective	monotherapy	improved	cure	persistent	eradicated	survive
285	Male	73	non-medicine	yes	no	no	yes	yes	polymicrobial	late onset HAP	yes	non-MDR	susceptible	susceptible	susceptible	resistant	resistant	resistant	suseptible	susceptible	susceptible	susceptible	susceptible	CRPA	no	effective	combination	improved	improved	persistent	indetermine	survive
286	Female	93	medicine	yes	no	no	yes	yes	polymicrobial	late onset VAP	yes	non-MDR	susceptible	susceptible	susceptible	resistant	susceptible	susceptible	suseptible	susceptible	susceptible	susceptible	susceptible	CRPA	no	effective	combination	stable	dead	persistent	indetermine	mortal directly or indirectly
287	Male	49	non-medicine	no	no	no	yes	yes	monomirobial	catheter assoiated UTI	no	non-MDR	susceptible	susceptible	susceptible	susceptible	susceptible	susceptible	suseptible	susceptible	susceptible	susceptible	susceptible	non-CRPA	no	effective	monotherapy	cure	cure	indetermine	indetermine	survive
288	Female	65	medicine	yes	no	no	yes	no	polymicrobial	primary bloodstream infection	yes	XDR	resistant	resistant	resistant	resistant	resistant	resistant	resistant	resistant	resistant	resistant	susceptible	CRPA	no	effective	monotherapy	stable	dead	persistent	persistent	mortal directly or indirectly
289	Female	50	medicine	yes	no	no	yes	yes	monomirobial	late onset VAP	no	non-MDR	susceptible	susceptible	susceptible	susceptible	susceptible	susceptible	suseptible	susceptible	susceptible	susceptible	susceptible	non-CRPA	yes	effective	combination	improved	cure	persistent	indetermine	survive
290	Male	52	non-medicine	yes	no	no	yes	yes	monomirobial	catheter assoiated UTI	no	non-MDR	susceptible	susceptible	susceptible	susceptible	susceptible	susceptible	suseptible	susceptible	susceptible	susceptible	susceptible	non-CRPA	yes	effective	monotherapy	cure	cure	eradicated	eradicated	survive
291	Female	77	medicine	yes	no	no	yes	no	polymicrobial	late onset HAP	no	non-MDR	susceptible	susceptible	susceptible	susceptible	susceptible	susceptible	suseptible	susceptible	susceptible	susceptible	susceptible	non-CRPA	no	effective	monotherapy	improved	improved	indetermine	indetermine	survive
292	Male	39	medicine	yes	no	no	yes	yes	polymicrobial	lower respiratory tract infection	no	MDR	susceptible	susceptible	susceptible	resistant	resistant	resistant	resistant	resistant	resistant	susceptible	susceptible	CRPA	yes	effective	monotherapy	improved	cure	indetermine	indetermine	survive
